# Supplementary material for: IGM: Integrated Gene-expression Modeling for multi-condition flux-preserving genome-scale metabolic models
Source: PLoS One. 2026 Feb 9;21(2):e0342294. doi: 10.1371/journal.pone.0342294 (PMC12885322; doi:10.1371/journal.pone.0342294)
Supplement: S2 File — This file contains all input datasets used for the IGM analysis, including gene expression data, uptake reactions, measured fluxes, and the genome-scale metabolic model. (XLSX) [file pone.0342294.s002.xlsx]

## Sheet: Additional file1
Table S1 The detail of used datasets in this study which consists of transcriptomic data, uptake rates, measured fluxes and genome-scale metabolic model in E. coli
Transcriptomic data	Reaction with uptake rates	Measured fluxes	Genome-scale metabolic model
Data-A: The transcriptomic data of E. coli were measured under 8 different conditions—wild type E. coli cells cultured at a different growth rate of 0.2, 0.5, and 0.7 per hour, and single gene knockout mutants (pgm, pgi, gapC, zwf and rpe).	Glucose consumption rate Oxygen uptake rate Carbon dioxide evolution rate Ethanol production rate Acetate production rate D-Lactate production rate Succinate production rate Pyruvate production rate Formate production rate	There are 248 measured fluxes used for validation (31 fluxes per condition).	iML1515
Data-B: Growth on multiple carbon sources (Gerosa et al. [43]) The second dataset examines E. coli growth on eight different carbon sources: acetate, fructose, galactose, glucose, glycerol, gluconate, pyruvate and succinate. Transcriptomic data was obtained from ArrayExpress (E-MTAB-3392).	Acetate uptake/secretion Frucoste uptake Galactose uptake Glucose uptake Glycerol uptake Gluconate uptake Pyruvate uptake Succinate uptake Fumarate secretion Lactate secretion	There are 192 measured fluxes used for validation (24 fluxes per condition).
Data-C: Strain-specific transcriptomic profiling (Holm et al.) The third dataset involves transcriptome profiling of E. coli strains grown in MOPS medium supplemented with glucose during the mid-exponential phase. It includes three strains: a reference strain, an NADH oxidase mutant, and an ATPase mutant.	Glucose consumption rate Acetate production	There are 66 measured fluxes used for validation (22 fluxes per condition).
